# Supplementary material for: Development of a Diagnostic Biosensor Method of Hypersensitivity Pneumonitis towards a Point-of-Care Biosensor
Source: Biosensors (Basel). 2021 Jun 15;11(6):196. doi: 10.3390/bios11060196 (PMC8232117; doi:10.3390/bios11060196)
Supplement: Supplementary file 1 [file biosensors-11-00196-s001.zip]

Archive with 1 entries (1 files):
- biosensors-1182377-supplementary.pdf
